# Supplementary material for: Osteosarcoma-Specific Genes as a Diagnostic Tool and Clinical Predictor of Tumor Progression
Source: Biology (Basel). 2022 May 1;11(5):698. doi: 10.3390/biology11050698 (PMC9138411; doi:10.3390/biology11050698)
Supplement: Supplementary file 1 [file biology-11-00698-s001.zip]

Archive with 1 entries (1 files):
- biology-1616875-supplementary.pdf
